# Supplementary material for: Mouse Model of STAT3 Mutation Resulting in Job’s Syndrome Diverges from Human Pathology
Source: Int J Mol Sci. 2025 Aug 8;26(16):7675. doi: 10.3390/ijms26167675 (PMC12387100; doi:10.3390/ijms26167675)
Supplement: Supplementary file 1 [file ijms-26-07675-s001.zip]

Archive with 1 entries (1 files):
- ijms-3716391-supplementary.pdf
